# Supplementary material for: Constructing the Sulfur-Doped CdO@In2O3 Nanofibers Ternary Heterojunction for Efficient Photocatalytic Hydrogen Production
Source: Nanomaterials (Basel). 2023 Jan 18;13(3):401. doi: 10.3390/nano13030401 (PMC9920990; doi:10.3390/nano13030401)
Supplement: Supplementary file 1 [file nanomaterials-13-00401-s001.zip]

Archive with 1 entries (1 files):
- nanomaterials-2136201-supplementary.pdf
